# Supplementary material for: Coumarin N-Acylhydrazone Derivatives: Green Synthesis and Antioxidant Potential—Experimental and Theoretical Study
Source: Antioxidants (Basel). 2023 Oct 13;12(10):1858. doi: 10.3390/antiox12101858 (PMC10604617; doi:10.3390/antiox12101858)
Supplement: Supplementary file 1 [file antioxidants-12-01858-s001.zip]

Archive with 1 entries (1 files):
- antioxidants-2646690-supplementary.pdf
